# Supplementary material for: Ocular movement abnormalities and ptosis after glaucoma surgery: A retrospective decade long analysis
Source: PLoS One. 2025 Oct 30;20(10):e0335074. doi: 10.1371/journal.pone.0335074 (PMC12574868; doi:10.1371/journal.pone.0335074)
Supplement: S1 File — (XLS) [file pone.0335074.s001.xls]

## Sheet: Database
record_id	sex	age	side_eye	number	ab_internal_surgery	ab_external_surgery	isolation	outcome	glaucoma_database_complete
670-1	0	58	2	2	0	0	1	3
670-2	1	59	2	3	0	1	0	1
670-3	1	79	2	2	1	1	0	1
670-4	1	77	2	2	1	1	0	1
670-5	0	43	2	2	1	0	1	1
670-6	0	79	2	2	1	0	0	1
670-7	1	70	2	2	0	1	0	1
670-8	1	75	2	2	1	1	0	1
670-9	1	77	2	5	1	1	0	1
670-10	0	24	2	4	0	1	1	1
670-11	1	60	2	3	0	1	0	1
670-12	0	87	2	2	1	1	0	1
670-13	0	70	2	5	0	1	1	3
670-14	0	81	2	2	0	1	0	1
670-15	0	47	2	4	0	1	0	1
670-16	0	45	2	3	0	1	0	1
670-17	0	64	2	2	0	1	0	1
670-18	1	65	2	2	0	1	0	1
670-19	1	82	2	2	0	1	0	1
670-20	0	79	2	2	0	1	0	1
670-21	1	79	2	2	0	1	0	1
670-22	0	61	2	2	1	0	1	1
670-23	1	76	2	2	0	1	0	2
670-24	1	80	2	7	1	1	0	1
670-25	1	60	2	2	0	1	0	2
670-26	0	36	2	2	0	1	0	1
670-27	1	75	2	2	1	1	0	1
670-28	0	50	2	2	1	1	0	1
670-29	0	72	2	3	0	1	0	1
670-30	1	93	2	3	1	1	0	1
670-31	1	75	2	2	1	0	0	1
670-32	0	83	2	4	1	1	0	1
670-33	1	58	2	2	0	1	0	1
670-34	1	57	2	6	1	1	0	1
670-35	1	77	2	2	1	1	0	1
670-36	0	57	2	2	0	1	0	1
670-37	1	60	2	2	0	1	0	1
670-38	1	62	2	2	1	0	0	1
670-39	1	71	2	2	0	1	0	1
670-40	1	73	2	2	1	0	0	1
670-41	1	69	2	2	1	0	0	1
670-42	0	47	2	2	0	1	0	1
670-43	1	78	2	2	0	1	0	1
670-44	1	50	2	2	0	1	0	1
670-45	0	18	2	3	0	1	0	1
670-46	1	76	2	2	1	0	0	1
670-47	1	82	2	2	1	1	0	1
670-48	1	60	2	5	1	1	0	1
670-49	0	83	2	3	0	1	0	1
670-50	0	75	2	3	1	1	0	1
670-51	1	58	2	2	0	1	0	1
670-52	0	62	2	2	1	0	0	1
670-53	0	81	2	2	1	1	0	1
670-54	0	67	2	5	0	1	0	1
670-55	0	74	2	4	1	1	1	1
670-56	1	72	2	3	0	1	0	1
670-57	1	86	2	2	1	0	0	1
670-58	0	85	2	4	1	1	0	1
670-59	0	87	2	2	1	0	0	1
670-60	0	71	2	2	0	1	0	1
670-61	1	30	2	3	0	1	0	1
670-62	1	60	2	2	0	1	0	1
670-63	1	51	2	3	0	1	0	1
670-64	0	86	2	2	1	0	0	1
670-65	1	45	2	3	1	0	0	1
670-66	0	61	2	2	0	1	0	1
670-67	0	78	2	3	1	1	0	1
670-68	1	52	2	2	1	1	0	1
670-69	1	46	2	5	1	1	0	1
670-70	1	67	2	4	1	1	0	2
670-71	0	83	2	2	0	1	0	1
670-72	1	65	2	2	0	1	0	1
670-73	0	54	2	2	0	1	0	1
670-74	0	86	2	2	0	1	0	1
670-75	1	87	2	3	0	1	0	1
670-76	1	83	2	2	0	1	0	1
670-77	0	84	2	2	1	1	0	1
670-78	1	77	2	2	1	0	0	1
670-79	0	77	2	2	0	1	0	1
670-80	0	57	2	2	0	1	0	1
670-81	0	55	2	2	1	1	0	1
670-82	0	82	2	3	0	1	0	1
670-83	0	68	2	2	1	1	0	1
670-84	0	81	2	3	0	1	0	1
670-85	1	67	2	2	0	1	0	1
670-86	1	19	2	2	1	0	0	1
670-87	1	51	2	6	1	1	1	1
670-88	1	44	2	3	0	1	1	1
670-89	1	66	2	4	0	1	0	1
670-90	1	45	2	2	0	1	0	1
670-91	1	73	2	5	0	1	0	1
670-92	1	61	2	2	0	1	0	1
670-93	0	79	2	4	0	1	0	1
670-94	0	68	2	2	1	0	0	1
670-95	1	72	2	2	0	1	0	1
670-96	1	56	2	2	1	1	0	1
670-97	0	82	2	2	0	1	0	1
670-98	1	82	2	2	1	0	0	1
670-99	0	67	2	6	0	1	0	1
670-100	0	64	2	2	1	1	0	1
670-101	0	24	2	2	0	1	0	1
670-102	1	59	2	5	0	1	1	1
670-103	1	51	2	2	0	1	0	1
670-104	1	76	2	2	1	0	0	1
670-105	0	82	2	2	0	1	0	1
670-106	1	77	2	5	0	1	0	2
670-107	0	77	2	3	1	1	0	1
670-108	1	83	2	3	0	1	0	4
670-109	0	68	2	2	0	1	0	1
670-110	1	63	2	2	0	1	0	1
670-111	1	93	2	3	0	1	1	1
670-112	0	87	2	4	1	1	0	1
670-113	0	78	2	2	1	1	0	1
670-114	0	76	2	3	1	1	0	1
670-115	1	72	2	4	1	1	0	1
670-116	0	55	2	2	1	1	0	1
670-117	1	63	2	2	0	1	0	1
670-118	0	70	2	2	0	1	0	1
670-119	1	77	2	4	1	1	0	1
670-120	0	63	2	4	0	1	0	1
670-121	0	44	2	2	0	1	0	1
670-122	1	77	2	2	0	1	0	1
670-123	0	80	2	2	0	1	0	1
670-124	0	69	2	2	0	1	0	1
670-125	0	65	2	2	0	1	0	1
670-126	1	67	2	6	0	1	0	1
670-127	0	46	2	2	0	1	0	1
670-128	0	64	2	2	0	1	0	1
670-129	1	83	2	2	0	1	0	1
670-130	0	55	2	2	0	1	0	1
670-131	1	56	2	5	0	1	0	1
670-132	0	64	2	3	1	1	0	1
670-133	0	78	2	2	0	1	0	1
670-134	0	82	2	2	0	1	0	1
670-135	0	88	2	3	0	1	0	1
670-136	0	67	2	2	0	1	0	1
670-137	1	79	2	4	0	1	0	1
670-138	1	72	2	2	0	1	0	1
670-139	1	67	2	3	1	1	0	1
670-140	0	72	2	4	1	1	0	1
670-141	1	69	2	4	0	1	1	1
670-142	1	71	2	2	1	0	0	1
670-143	0	85	2	3	1	1	0	1
670-144	0	70	2	2	1	0	0	1
670-145	1	59	2	2	0	1	0	1
670-146	0	75	2	2	0	1	0	1
670-147	0	74	2	2	0	1	0	1
670-148	0	69	2	2	0	1	0	1
670-149	1	80	2	2	0	1	0	1
670-150	0	76	2	3	0	1	0	1
670-151	0	62	2	6	0	1	0	1
670-152	0	81	2	4	1	1	0	2
670-153	0	81	2	3	0	1	0	1
670-154	0	67	2	3	1	1	0	3
670-155	0	79	2	2	0	1	0	1
670-156	0	66	2	3	1	1	0	1
670-157	1	60	2	2	0	1	0	1
670-158	1	79	2	2	0	1	0	1
670-159	0	74	2	2	1	1	0	1
670-160	1	81	2	2	0	1	0	1
670-161	0	83	2	2	0	1	0	1
670-162	0	81	2	2	0	1	0	1
670-163	0	73	2	2	1	0	0	1
670-164	1	70	2	3	1	1	0	1
670-165	1	89	2	3	1	1	0	1
670-166	1	55	2	4	0	1	1	1
670-167	0	82	2	3	0	1	1	3
670-168	1	78	2	3	0	1	0	1
670-169	1	53	2	3	1	1	0	1
670-170	0	72	2	2	1	0	0	1
670-171	1	69	2	5	1	1	0	1
670-172	0	84	2	3	0	1	0	1
670-173	1	57	2	2	1	0	0	1
670-174	1	20	2	7	0	1	1	3
670-175	0	74	2	2	0	1	0	1
670-176	1	92	2	2	0	1	0	1
670-177	1	35	2	3	0	1	0	1
670-178	1	42	2	2	0	1	0	1
670-179	1	51	2	2	0	1	0	1
670-180	1	26	2	8	1	1	1	1
670-181	1	40	2	2	0	1	0	1
670-182	1	74	2	2	0	1	0	1
670-183	1	59	2	4	1	1	0	4
670-184	1	77	2	3	1	1	0	1
670-185	0	81	2	2	0	1	0	1
670-186	0	69	2	2	0	1	0	2
670-187	0	28	2	3	0	1	0	1
670-188	0	70	2	2	0	1	0	1
670-189	1	75	2	4	1	1	0	1
670-190	0	64	2	2	0	1	0	1
670-191	1	71	2	2	0	1	0	1
670-192	1	78	2	3	1	1	0	4
670-193	0	72	2	3	0	1	0	1
670-194	1	81	2	4	0	1	0	1
670-195	1	81	2	3	1	1	0	1
670-196	0	67	2	3	0	1	0	1
670-197	0	82	2	2	0	1	0	1
670-198	1	75	2	3	0	1	0	1
670-199	1	76	2	2	0	1	0	1
670-200	1	85	2	2	1	0	0	1
670-201	1	76	2	2	0	1	0	1
670-202	0	73	2	2	1	0	0	1
670-203	1	65	2	4	1	1	1	4
670-204	0	73	2	2	0	1	0	1
670-205	1	44	2	2	0	1	0	1
670-206	1	63	2	2	1	1	0	1
670-207	1	67	2	2	1	1	0	1
670-208	0	74	2	5	0	1	0	3
670-209	0	43	2	3	0	1	0	1
670-210	0	60	2	2	0	1	0	1
670-211	0	49	2	2	0	1	0	1
670-212	1	60	2	2	0	1	0	1
670-213	0	19	2	2	1	1	0	1
670-214	0	18	2	3	0	1	0	1
670-215	1	53	2	2	1	1	0	1
670-216	0	77	2	2	1	0	0	1
670-217	1	48	2	2	1	0	0	1
670-218	0	70	2	4	1	1	0	1
670-219	1	75	2	3	0	1	1	1
670-220	1	67	2	2	0	1	0	1
670-221	0	61	2	2	1	1	0	3
670-222	0	79	2	2	0	1	0	1
670-223	1	58	2	2	1	1	0	1
670-224	1	68	2	2	1	0	0	1
670-225	0	81	2	2	0	1	0	1
670-226	1	70	2	2	0	1	0	1
670-227	0	55	2	2	0	1	0	3
670-228	1	67	2	2	0	1	0	1
670-229	0	91	2	3	1	1	0	1
670-230	0	57	2	2	0	1	0	1
670-231	1	48	2	9	1	1	1	1
670-232	1	82	2	2	0	1	0	1
670-233	0	84	1	2	1	1	0	1
670-234	1	39	1	1	0	1	0	1
670-235	0	81	1	1	1	0	0	1
670-236	1	50	1	1	0	1	0	1
670-237	0	59	1	2	0	1	1	1
670-238	1	63	1	1	0	1	0	1
670-239	1	66	1	2	0	1	0	1
670-240	1	83	1	2	0	1	0	1
670-241	1	53	1	1	0	0	1	1
670-242	0	59	1	3	0	1	0	1
670-243	1	72	1	1	0	1	0	1
670-244	0	48	1	2	0	1	0	1
670-245	1	76	1	1	0	1	0	1
670-246	0	80	1	2	0	1	0	2
670-247	1	74	1	1	0	1	0	1
670-248	1	53	1	1	0	1	0	1
670-249	0	71	1	1	0	1	0	1
670-250	1	91	1	1	1	0	0	1
670-251	1	83	1	1	0	1	0	1
670-252	1	62	1	1	1	0	0	1
670-253	0	84	1	1	0	1	0	1
670-254	0	48	1	1	0	1	0	1
670-255	0	78	1	1	0	1	0	1
670-256	1	27	1	4	0	1	1	1
670-257	1	62	1	1	0	1	0	1
670-258	0	46	1	2	1	1	0	1
670-259	0	87	1	1	1	0	0	1
670-260	0	65	1	1	1	0	0	1
670-261	0	54	1	3	0	1	1	1
670-262	0	85	1	1	0	0	1	1
670-263	0	56	1	1	0	1	0	1
670-264	1	41	1	0	0	0	0	1
670-265	0	81	1	1	0	1	0	1
670-266	1	57	1	1	0	1	0	1
670-267	1	19	1	2	1	1	0	1
670-268	1	23	1	1	0	0	1	1
670-269	1	48	1	2	0	1	1	1
670-270	1	79	1	1	0	1	0	1
670-271	1	58	1	1	0	1	0	2
670-272	0	88	1	1	1	0	0	1
670-273	0	86	1	1	1	0	0	1
670-274	0	84	1	1	1	0	0	1
670-275	0	76	1	4	0	1	1	1
670-276	1	81	1	2	1	1	0	1
670-277	1	87	1	3	1	1	0	1
670-278	1	65	1	3	1	0	0	1
670-279	1	83	1	1	0	1	0	1
670-280	0	55	1	1	1	0	0	1
670-281	1	65	1	1	0	1	0	1
670-282	1	80	1	1	1	0	0	1
670-283	0	69	1	2	1	1	0	1
670-284	1	83	1	1	0	1	0	1
670-285	1	69	1	1	0	1	0	1
670-286	0	68	1	2	0	1	0	2
670-287	1	78	1	2	0	1	1	2
670-288	1	62	1	0	0	0	0	1
670-289	1	58	1	1	0	1	0	1
670-290	0	49	1	1	0	0	1	1
670-291	1	52	1	2	1	1	0	3
670-292	0	79	1	1	0	1	0	1
670-293	1	65	1	1	1	0	0	1
670-294	0	67	1	1	1	0	0	1
670-295	0	75	1	3	1	1	0	1
670-296	1	64	1	2	0	1	0	1
670-297	0	54	1	1	0	1	0	1
670-298	1	87	1	1	1	0	0	1
670-299	1	85	1	1	0	1	0	1
670-300	1	76	1	1	1	0	0	1
670-301	0	72	1	1	0	1	0	1
670-302	0	87	1	1	0	1	0	1
670-303	0	71	1	1	0	1	0	1
670-304	1	65	1	2	1	1	0	1
670-305	0	73	1	1	1	0	0	1
670-306	0	68	1	0	0	0	0	1
670-307	1	81	1	1	0	1	0	1
670-308	0	68	1	1	0	1	0	1
670-309	0	71	1	1	1	0	0	1
670-310	1	55	1	1	1	0	0	1
670-311	0	82	1	2	1	1	0	1
670-312	0	67	1	1	0	1	0	1
670-313	0	23	1	1	0	1	0	1
670-314	1	51	1	3	0	1	0	2
670-315	1	29	1	1	1	0	0	1
670-316	1	73	1	2	0	1	0	1
670-317	0	78	1	4	1	1	0	1
670-318	1	14	1	2	1	1	0	1
670-319	1	86	1	1	1	0	0	1
670-320	1	82	1	1	0	1	0	1
670-321	0	75	1	2	1	1	0	1
670-322	1	67	1	1	0	1	0	1
670-323	1	48	1	2	0	1	0	1
670-324	0	80	1	2	1	1	0	1
670-325	0	87	1	1	0	1	0	1
670-326	0	90	1	1	1	0	0	1
670-327	1	82	1	1	1	0	0	1
670-328	1	51	1	1	0	1	0	1
670-329	0	78	1	1	0	1	0	1
670-330	0	71	1	1	0	1	0	1
670-331	0	72	1	1	0	1	0	1
670-332	0	58	1	1	1	0	0	4
670-333	0	88	1	1	0	1	0	1
670-334	0	31	1	1	1	0	0	1
670-335	1	54	1	1	0	1	0	1
670-336	0	60	1	2	0	1	0	1
670-337	0	57	1	1	0	1	0	1
670-338	0	74	1	3	0	1	1	1
670-339	0	79	1	1	0	1	0	1
670-340	1	69	1	1	0	1	0	1
670-341	0	80	1	0	0	0	0	1
670-342	1	59	1	1	0	1	0	1
670-343	1	64	1	1	0	0	1	1
670-344	0	41	1	1	0	1	0	1
670-345	0	74	1	1	0	1	0	1
670-346	0	86	1	1	0	1	0	1
670-347	0	78	1	1	0	1	0	1
670-348	0	74	1	1	0	1	0	1
670-349	1	64	1	1	1	0	0	1
670-350	1	86	1	1	0	1	0	1
670-351	0	68	1	1	1	0	0	1
670-352	1	37	1	1	0	1	0	1
670-353	0	75	1	1	0	1	0	1
670-354	0	79	1	1	0	1	0	2
670-355	0	62	1	1	1	0	0	1
670-356	0	81	1	2	1	1	0	1
670-357	0	86	1	3	0	1	0	1
670-358	0	62	1	1	0	0	1	1
670-359	0	80	1	1	0	1	0	1
670-360	0	67	1	1	1	0	0	1
670-361	1	52	1	1	0	1	0	1
670-362	1	62	1	2	0	1	0	1
670-363	1	79	1	1	0	1	0	1
670-364	1	80	1	1	0	1	0	1
670-365	0	76	1	1	1	0	0	1
670-366	1	65	1	1	0	1	0	1
670-367	1	69	1	2	0	1	0	1
670-368	1	82	1	1	0	1	0	1
670-369	1	78	1	2	0	1	1	1
670-370	0	51	1	2	0	1	0	1
670-371	1	79	1	1	0	1	0	1
670-372	1	60	1	1	0	1	0	1
670-373	1	65	1	2	1	1	0	1
670-374	1	36	1	1	0	1	0	1
670-375	1	30	1	1	0	1	0	1
670-376	1	79	1	3	0	1	0	1
670-377	1	77	1	1	1	0	0	1
670-378	0	66	1	1	0	1	0	1
670-379	0	75	1	1	1	0	0	1
670-380	0	80	1	2	0	1	0	1
670-381	0	70	1	2	1	0	0	1
670-382	1	68	1	1	0	1	0	1
670-383	0	78	1	1	0	1	0	1
670-384	1	83	1	1	0	1	0	1
670-385	0	69	1	2	0	1	0	1
670-386	1	47	1	2	0	1	0	1
670-387	0	39	1	1	0	0	1	1
670-388	1	71	1	1	1	0	0	1
670-389	1	55	1	1	0	0	1	1
670-390	0	75	1	1	0	1	0	1
670-391	1	80	1	1	0	1	0	1
670-392	0	82	1	1	0	1	0	1
670-393	1	65	1	1	0	1	0	1
670-394	0	69	1	1	0	1	0	1
670-395	1	69	1	1	0	1	0	1
670-396	1	72	1	1	1	0	0	1
670-397	1	66	1	1	0	1	0	1
670-398	1	21	1	1	0	1	0	1
670-399	0	64	1	1	0	1	0	1
670-400	1	64	1	1	0	1	0	2
670-401	1	55	1	2	0	1	0	1
670-402	1	56	1	2	1	1	0	1
670-403	1	68	1	1	0	1	0	1
670-404	0	84	1	2	0	1	0	1
670-405	1	62	1	1	0	1	0	1
670-406	0	71	1	1	1	0	0	1
670-407	1	75	1	1	0	1	0	1
670-408	0	62	1	2	0	1	0	1
670-409	0	26	1	2	0	1	0	2
670-410	1	55	1	3	0	1	0	4
670-411	1	56	1	1	0	1	0	1
670-412	0	53	1	1	0	1	0	1
670-413	1	37	1	2	1	0	0	1
670-414	0	72	1	2	0	1	0	1
670-415	1	80	1	2	0	1	0	1
670-416	1	72	1	1	1	0	0	1
670-417	1	76	1	2	0	1	0	4
670-418	1	76	1	1	1	0	0	1
670-419	1	64	1	2	0	1	0	1
670-420	1	70	1	1	0	1	0	1
670-421	0	74	1	1	0	1	0	1
670-422	0	72	1	1	0	1	0	1
670-423	1	56	1	1	1	0	0	1
670-424	0	78	1	3	1	1	0	1
670-425	1	89	1	0	0	0	0	1
670-426	0	73	1	1	0	1	0	1
670-427	0	77	1	1	0	1	0	1
670-428	1	78	1	1	0	1	0	1
670-429	1	80	1	1	0	1	0	1
670-430	1	84	1	1	0	1	0	1
670-431	1	68	1	2	0	1	0	1
670-432	0	77	1	1	0	1	0	1
670-433	0	71	1	1	0	1	0	1
670-434	1	77	1	2	1	1	0	1
670-435	0	73	1	1	1	0	0	1
670-436	0	54	1	1	0	1	0	1
670-437	0	70	1	1	0	1	0	1
670-438	1	82	1	1	1	0	0	1
670-439	0	95	1	1	1	0	0	1
670-440	0	84	1	1	1	0	0	1
670-441	1	57	1	1	1	0	0	1
670-442	1	33	1	1	0	0	1	1
670-443	1	69	1	1	0	1	0	1
670-444	1	54	1	1	0	1	0	1
670-445	1	70	1	1	0	1	0	1
670-446	0	71	1	1	0	1	0	1
670-447	1	89	1	1	1	0	0	1
670-448	1	60	1	1	1	0	0	1
670-449	1	71	1	2	1	1	0	1
670-450	1	55	1	7	1	1	0	1
670-451	1	80	1	1	0	1	0	1
670-452	0	83	1	0	0	0	0	1
670-453	1	51	1	2	0	1	0	1
670-454	1	73	1	2	0	1	0	1
670-455	0	55	1	2	0	1	1	1
670-456	0	63	1	2	0	1	0	1
670-457	0	49	1	1	0	1	0	1
670-458	0	83	1	1	0	1	0	1
670-459	1	65	1	1	0	1	0	1
670-460	1	19	1	0	0	0	0	1
670-461	0	66	1	1	0	1	0	1
670-462	1	68	1	1	1	0	0	1
670-463	0	69	1	1	1	0	0	1
670-464	1	70	1	3	1	1	0	1
670-465	1	68	1	1	0	1	0	2
670-466	0	66	1	1	0	1	0	1
670-467	1	48	1	1	1	0	0	1
670-468	1	16	1	1	0	1	0	1
670-469	0	67	1	4	0	1	0	1
670-470	0	31	1	3	0	1	0	1
670-471	1	55	1	3	0	1	0	2
670-472	1	69	1	1	1	0	0	1
670-473	0	64	1	1	0	1	0	1
670-474	1	73	1	2	1	1	0	1
670-475	1	72	1	1	0	1	0	1
670-476	0	82	1	2	1	1	0	1
670-477	0	15	1	1	0	1	0	1
670-478	1	66	1	5	0	1	0	3
670-479	1	44	1	1	0	1	0	1
670-480	1	72	1	1	0	1	0	1
670-481	0	81	1	2	0	1	0	1
670-482	0	42	1	2	1	1	0	1
670-483	1	76	1	1	1	0	0	1
670-484	1	81	1	3	1	1	0	1
670-485	0	61	1	1	0	1	0	1
670-486	1	31	1	1	1	0	0	3
670-487	0	85	1	1	1	0	0	1
670-488	1	67	1	1	0	1	0	1
670-489	0	59	1	1	1	0	0	1
670-490	0	70	1	1	0	1	0	1
670-491	1	88	1	1	1	0	0	1
670-492	0	83	1	1	0	1	0	1
670-493	0	67	1	3	0	1	0	1
670-494	0	60	1	1	0	1	0	1
670-495	1	80	1	1	0	1	0	1
670-496	1	73	1	1	0	1	0	1
670-497	1	70	1	3	0	1	0	1
670-498	0	56	1	1	0	1	0	2
670-499	1	70	1	1	0	1	0	1
670-500	0	56	1	3	0	1	1	1
670-501	1	82	1	1	0	1	0	1
670-502	0	73	1	1	0	1	0	1
670-503	1	66	1	2	1	1	0	1
670-504	0	71	1	1	1	0	0	1
670-505	1	75	1	1	0	1	0	1
670-506	1	48	1	1	1	0	0	1
670-507	0	51	1	1	0	1	0	1
670-508	1	69	1	1	1	0	0	1
670-509	1	80	1	3	1	1	0	1
670-510	0	50	1	3	0	1	0	1
670-511	0	65	1	1	0	1	0	1
670-512	1	35	1	1	1	0	0	1
670-513	0	62	1	1	1	0	0	1
670-514	0	78	1	1	0	1	0	1
670-515	0	66	1	1	0	1	0	1
670-516	1	78	1	2	0	1	0	1
670-517	0	68	1	2	1	1	0	2
670-518	1	76	1	2	0	1	0	1
670-519	0	73	1	1	0	1	0	1
670-520	1	69	1	1	1	0	0	1
670-521	1	78	1	1	0	1	0	1
670-522	1	85	1	1	1	0	0	1
670-523	0	82	1	2	0	1	0	1
670-524	1	87	1	1	0	1	0	1
670-525	0	81	1	2	1	1	0	1
670-526	1	53	1	2	0	1	0	1
670-527	0	75	1	1	1	0	0	1
670-528	1	43	1	1	0	1	0	1
670-529	0	77	1	3	1	1	0	1
670-530	0	73	1	0	0	0	0	1
670-531	0	62	1	1	0	1	0	1
670-532	1	49	1	2	1	1	0	1
670-533	0	71	1	1	0	1	0	1
670-534	1	86	1	1	0	1	0	1
670-535	0	75	1	1	1	0	0	1
670-536	1	23	1	1	0	1	0	1
670-537	1	74	1	1	0	1	0	1
670-538	0	23	1	2	0	1	1	1
670-539	0	88	1	1	0	1	0	1
670-540	0	55	1	2	0	1	0	1
670-541	1	81	1	2	1	0	0	1
670-542	1	82	1	1	1	0	0	1
670-543	1	50	1	2	0	1	1	1
670-544	1	84	1	2	1	1	0	1
670-545	1	87	1	1	0	1	0	1
670-546	0	68	1	1	0	1	0	1
670-547	1	74	1	1	0	1	0	1
670-548	1	77	1	1	1	0	0	1
670-549	1	40	1	1	0	1	0	1
670-550	1	70	1	1	1	0	0	2
670-551	0	64	1	1	1	0	0	1
670-552	1	64	1	3	1	1	0	3
670-553	0	83	1	1	0	1	0	1
670-554	1	73	1	1	1	0	0	2
670-555	1	82	1	1	1	0	0	1
670-556	1	70	1	1	0	1	0	1
670-557	0	73	1	1	0	1	0	1
670-558	1	69	1	1	0	1	0	1
670-559	1	44	1	2	1	0	0	1
670-560	1	75	1	2	1	1	0	1
670-561	0	85	1	2	0	1	0	1
670-562	1	84	1	1	0	1	0	1
670-563	0	60	1	1	0	1	0	1
670-564	0	83	1	1	0	1	0	1
670-565	1	78	1	1	0	1	0	1
670-566	0	76	1	1	1	0	0	1
670-567	1	64	1	3	1	1	0	1
670-568	0	67	1	3	1	1	1	1
670-569	1	72	1	1	0	1	0	1
670-570	0	70	1	1	0	1	0	1
670-571	0	70	1	2	0	1	0	1
670-572	1	73	1	1	0	0	1	1
670-573	0	60	1	1	0	0	1	1
670-574	0	40	1	1	0	0	1	1
670-575	0	84	1	2	0	1	0	1
670-576	0	52	1	1	0	1	0	1
670-577	0	74	1	2	0	1	0	1
670-578	0	73	1	1	0	1	0	1
670-579	1	78	1	1	0	1	0	1
670-580	0	48	1	1	0	1	0	1
670-581	0	79	1	1	0	1	0	1
670-582	1	42	1	1	0	1	0	1
670-583	1	76	1	2	0	1	0	1
670-584	0	69	1	1	0	1	0	1
670-585	1	21	1	2	0	1	0	2
670-586	0	28	1	1	1	0	0	1
670-587	1	54	1	3	0	1	0	1
670-588	0	64	1	2	1	1	0	1
670-589	0	78	1	1	1	0	0	1
670-590	0	89	1	1	0	1	0	1
670-591	0	78	1	1	0	1	0	1
670-592	0	67	1	2	0	1	0	1
670-593	0	78	1	3	1	0	0	1
670-594	0	74	1	1	0	1	0	1
670-595	0	80	1	1	0	1	0	1
670-596	1	81	1	1	0	1	0	1
670-597	1	83	1	1	0	1	0	1
670-598	1	72	1	1	1	0	0	1
670-599	1	51	1	1	0	1	0	1
670-600	1	80	1	2	0	1	0	1
670-601	1	67	1	2	1	1	0	1
670-602	1	88	1	1	1	0	0	1
670-603	0	65	1	1	0	1	0	1
670-604	0	57	1	1	0	1	0	1
670-605	0	81	1	1	1	0	0	1
670-606	1	71	1	1	0	1	0	1
670-607	0	98	1	1	1	0	0	1
670-608	0	50	1	1	0	1	0	1
670-609	0	71	1	1	0	1	0	1
670-610	0	68	1	1	0	0	1	1
670-611	0	68	1	1	0	0	1	1
670-612	1	78	1	1	1	0	0	1
670-613	0	77	1	1	0	1	0	1
670-614	0	85	1	1	0	1	0	1
670-615	1	81	1	1	0	1	0	1
670-616	0	86	1	1	1	0	0	1
670-617	0	81	1	2	0	1	0	2
670-618	0	78	1	1	1	0	0	1
670-619	1	34	1	1	0	1	0	2
670-620	1	82	1	2	0	1	1	2
670-621	0	80	1	1	1	0	0	1
670-622	1	80	1	1	0	0	1	1
670-623	1	75	1	1	1	0	0	1
670-624	0	23	1	2	0	1	0	1
670-625	0	40	1	1	0	1	0	1
670-626	1	80	1	1	1	0	0	1
670-627	0	88	1	1	0	1	0	1
670-628	0	74	1	2	0	1	0	1
670-629	0	84	1	1	0	1	0	1
670-630	0	62	1	1	0	1	0	1
670-631	1	83	1	1	1	0	0	1
670-632	1	81	1	0	0	0	0	1
670-633	1	77	1	1	0	1	0	1
670-634	1	73	1	1	0	1	0	1
670-635	1	64	1	2	0	1	0	1
670-636	1	44	1	3	0	1	1	1
670-637	0	81	1	1	0	1	0	1
670-638	1	89	1	1	0	1	0	1
670-639	1	72	1	1	1	0	0	1
670-640	0	86	1	1	0	1	0	1
670-641	0	79	1	1	0	1	0	1
670-642	0	74	1	3	1	1	0	1
670-643	0	57	1	6	0	1	1	1
670-644	0	80	1	1	0	1	0	1
670-645	1	68	1	2	1	1	0	1
670-646	1	63	1	1	0	1	0	1
670-647	1	78	1	1	1	0	0	1
670-648	1	83	1	2	0	1	0	1
670-649	1	70	1	1	0	1	0	1
670-650	0	43	1	2	0	1	0	1
670-651	1	78	1	1	0	1	0	1
670-652	0	68	1	2	0	1	0	1
670-653	0	71	1	1	0	1	0	1
670-654	1	61	1	1	0	1	0	1
670-655	0	61	1	1	0	1	0	1
670-656	1	42	1	1	0	1	0	1
670-657	0	83	1	1	0	1	0	1
670-658	1	42	1	1	0	1	0	1
670-659	1	61	1	1	0	1	0	1
670-660	1	84	1	1	0	1	0	1
670-661	0	68	1	1	0	1	0	1
670-662	1	81	1	2	0	1	0	1
670-663	1	56	1	1	1	0	0	1
670-664	0	87	1	2	0	1	0	1
670-665	0	74	1	1	1	0	0	1
670-666	1	66	1	2	0	1	0	1
670-667	1	67	1	2	1	1	0	1
670-668	0	75	1	1	0	1	0	1
670-669	1	81	1	1	1	0	0	1
670-670	1	87	1	1	0	0	1	1
670-671	0	80	1	1	1	0	0	1
670-672	1	54	1	1	0	1	0	1
670-673	1	72	1	1	0	1	0	1
670-674	0	80	1	1	0	1	0	1
670-675	1	56	1	2	0	1	1	1
670-676	0	82	1	1	0	1	0	1
670-677	0	86	1	1	1	0	0	1
670-678	0	71	1	1	1	0	0	1
670-679	0	76	1	1	0	1	0	1
670-680	1	14	1	1	0	0	1	2
670-681	1	20	1	1	1	0	0	1
670-682	1	83	1	1	1	0	0	1
670-683	1	54	1	1	0	0	1	1
670-684	1	88	1	2	0	1	0	1
670-685	1	51	1	1	0	1	0	1
670-686	1	44	1	2	0	1	0	1
670-687	0	61	1	1	1	0	0	1
670-688	1	51	1	2	0	1	0	1
670-689	1	72	1	1	0	1	0	1
670-690	0	60	1	1	0	1	0	1
670-691	0	75	1	1	0	1	0	1
670-692	0	25	1	0	0	0	0	1
670-693	0	38	1	0	0	0	0	1
670-694	0	66	1	1	1	0	0	1
670-695	0	77	1	2	1	1	0	1
670-696	0	61	1	3	0	1	0	1
670-697	0	78	1	1	0	1	0	1
670-698	0	66	1	1	0	1	0	1
670-699	0	76	1	1	1	0	0	2
670-700	0	74	1	1	0	1	0	1
670-701	1	84	1	1	0	1	0	1
670-702	0	70	1	1	0	1	0	1
670-703	0	79	1	2	0	1	0	1
670-704	1	67	1	1	0	1	0	1
670-705	0	76	1	1	0	1	0	1
